# Supplementary material for: The effect of exposure to low frequency electromagnetic fields (EMF) as an integral part of the housing system on anxiety-related behaviour, cognition and welfare in two strains of laboratory mouse
Source: PLoS One. 2018 May 17;13(5):e0197054. doi: 10.1371/journal.pone.0197054 (PMC5957419; doi:10.1371/journal.pone.0197054)
Supplement: S1 Data — (XLS) [file pone.0197054.s001.xls]

## Sheet: C57BL6 BWt
				Cage activation												Cage activation
	C57BL/6		Weight (g)	2015-09-18	2015-09-24	2015-10-01	2015-10-08	2015-10-15	2015-10-22	2015-10-29				C57BL/6		2015-09-18	2015-09-24	2015-10-01	2015-10-08	2015-10-15	2015-10-22	2015-10-29
	Posit. Rec	Mouse n°	Arrival	Week 1	Week 2	Week 3	Week 4	Week 5	Week 6	Week 7				OFF	Arrival	W 1	W2	W 3	W 4	W 5	W 6	W 7
		1	16.9	16.5	19	19.9	20.4	20.7	21.3	21.8				E10	18.6	18.125	18.975	19.7	19.85	20.725	21.5	21.975
	E 10	2	19.7	18.8	17.8	17.9	17.6	18.1	20.3	20.5				C8	18.15	18.425	18.95	19.5	20	21.375	21.425	22.025
	OFF 1	3	19.5	18.6	19.2	20	20.3	21.5	21.8	22.9				E6	19.125	18.275	19.175	19.3	20.4	20.5	21.825	21.975
		4	18.3	18.6	19.9	21.1	21.1	22.6	22.6	22.7				C4	17.375	17.925	18.25	18.5	19.2	19.9	20.575	21.025
		1	17.4	17.6	18.2	18.9	19.6	20.7	20.4	21.8				E2	19.125	18.65	19	19.6	20.2	20.55	21.6	21.6
	C 8	2	16.5	16.1	17.2	16.5	17.6	18.6	19.3	19.3
	OFF 1	3	19.8	21.7	21.8	22.9	23.8	25.2	24.1	26
		4	18.9	18.3	18.6	19.5	19	21	21.9	21
		1	18.2	17.7	18.9	20	20.4	20.9	22.9	22.1
	E 6	2	20.4	19.3	19.7	19.3	19.8	21	21.1	21.8
	OFF 1	3	18.9	19.3	20.3	20.1	21.6	21.4	21.8	22.9						Cage activation
		4	19	16.8	17.8	17.7	19.7	18.7	21.5	21.1				C57BL/6		2015-09-18	2015-09-24	2015-10-01	2015-10-08	2015-10-15	2015-10-22	2015-10-29
		1	17.5	16.8	17.5	17.1	17.6	18.9	19.4	20.5				ON	Arrival	W 1	W2	W 3	W 4	W 5	W 6	W 7
	C 4	2	19.6	19.9	20.5	20	21.8	21.4	21.8	22.1				C10	18.45	17.5	18.2	18.9	19.4	20.425	20.825	21
	OFF 1	3	15.6	17.5	17.1	18.2	18.3	20	20.7	20.5				E8	18.5	18.6	19.475	20.2	20.375	21.075	22.075	22.475
		4	16.8	17.5	17.9	18.5	19.2	19.3	20.4	21				C6	18.725	18.225	18.85	19.3	19.575	20.475	21.725	22.225
		1	16.9	17.2	17.9	19.2	19.3	20.3	20.2	20.7				E4	19.45	18.475	18.425	19.1	20.2	20.7	21.2	21.65
	E 2	2	19.5	19.6	19.7	19.7	21.1	20.8	22.4	21.9				C2	18.45	18.3	19.25	19.6	20.4	21.125	21.6	22.425
	OFF 1	3	17.6	17.6	18	18.1	18.2	18.6	20.2	20.2
		4	22.5	20.2	20.4	21.5	22	22.5	23.6	23.6
				Cage activation
	C57BL/6		Weight (g)	2015-09-18	2015-09-24	2015-10-01	2015-10-08	2015-10-15	2015-10-22	2015-10-29
	Posit. Rec	Mouse n°	Arrival	Week 1	Week 2	Week 3	Week 4	Week 5	Week 6	Week 7
		1	18.2	18.2	18.9	19.5	20.2	21	21.4	22.1
	C 10	2	16.8	14.8	15.3	15.7	16.1	17.2	17.1	16.7
	ON 1	3	20.1	18.9	19.8	20.1	20.4	22.1	22.2	22.2
		4	18.7	18.1	18.8	20.2	20.9	21.4	22.6	23
		1	18.1	18.6	20.2	20.3	20.2	20.6	20.5	21.1
	E 8	2	20	19.3	19.5	21.3	21.6	22.1	24	25.1
	ON 1	3	18.6	18.8	19.7	19.9	19.9	20.5	21.6	21.3
		4	17.3	17.7	18.5	19.3	19.8	21.1	22.2	22.4
		1	19.2	18.6	19.3	20.3	20.6	21.6	22.4	23.6
	C 6	2	19.3	18.3	19.4	19.1	19.8	20.7	21.7	22.9
	ON 1	3	19.9	18.5	19.4	19.3	20	20.7	22.5	22.3
		4	16.5	17.5	17.3	18.5	17.9	18.9	20.3	20.1
		1	20.4	18.6	18.3	19.2	19.9	20	21.2	21.6
	E 4	2	19	19.3	18.8	19.7	21.7	22.7	22.5	23
	ON 1	3	19	19.2	20	19.9	20.4	21.2	21.8	22
		4	19.4	16.8	16.6	17.5	18.8	18.9	19.3	20
		1	18.5	18.2	18.9	19.3	19.8	20.4	21.1	21.1
	C 2	2	18.6	19.3	20.1	20.5	21.1	22	22.2	23
	ON 1	3	17.9	17.8	18.7	19.2	20.7	20.4	22.2	22.4
		4	18.8	17.9	19.3	19.3	20	21.7	20.9	23.2

## Sheet: BALBc BWt
				Cage activation												Cage activation
	BALB/c		Weight (g)	2015-09-25	2015-10-01	2015-10-08	2015-10-15	2015-10-22	2015-10-29	2015-11-05				BALB/c		2015-09-25	2015-10-01	2015-10-08	2015-10-15	2015-10-22	2015-10-29	2015-11-05
	Posit. Rec	Mouse n°	Arrival	Week 1	Week 2	Week 3	Week 4	Week 5	Week 6	Week 7				OFF	Arrival	Week 1	Week 2	Week 3	Week 4	Week 5	Week 6	Week 7
		1	20.1	20.1	21	21.5	22	23.4	24	25				D9	19.025	20.05	20.95	21.175	21.8	23.475	23.525	23.775
	D9	2	19.3	20.4	21.8	22	23	25.1	25.1	24.8				F7	17.775	18.8	19.45	20.075	20.775	21.6	21.75	22.325
	OFF 2	3	18.2	19.7	20.1	20	20.4	22.6	21.2	22.5				D5	18.45	20.15	20.825	21.05	21.85	22.175	22.75	23.15
		4	18.5	20	20.9	21.2	21.8	22.8	23.8	22.8				F3	17.55	19.125	19.825	20.2	20.8	21.825	21.575	21.95
		1	17.3	18.4	19.5	20.1	20.9	21.5	21.8	22.2				D1	17.775	18.8	19.45	20.075	20.775	21.6	21.75	22.325
	F7	2	18.9	19.9	20.5	21.5	21.5	22.9	22.5	22.8
	OFF 2	3	17.2	18.1	18.4	18.9	19.6	20.7	20.7	22.1
		4	17.7	18.8	19.4	19.8	21.1	21.3	22	22.2
		1	15.8	19	20.2	20.1	21.2	21.6	21.8	22.5
	D5	2	20.4	21.4	21.9	22.7	23.1	23.2	24	24.4
	OFF 2	3	19.5	21.1	21.1	20.9	22.1	22.6	23.3	23.4
		4	18.1	19.1	20.1	20.5	21	21.3	21.9	22.3						Cage activation
		1	16.7	18.9	19.7	20.3	20.4	20.9	20.9	21.8				BALB/c		2015-09-25	2015-10-01	2015-10-08	2015-10-15	2015-10-22	2015-10-29	2015-11-05
	F3	2	20	19.9	20.4	20.8	21.6	21.7	22.8	23				ON	Arrival	Week 1	Week 2	Week 3	Week 4	Week 5	Week 6	Week 7
	OFF 2	3	17.4	19.1	20	20.4	21.2	22.5	22.3	22.1				F9	18.525	18.725	19.55	20.325	20.5	20.9	21.125	21.825
		4	16.1	18.6	19.2	19.3	20	22.2	20.3	20.9				D7	17.65	19.275	20.525	20.725	21.425	22.025	22.1	22.5
		1	18.9	17.9	18.9	19.3	19.9	19.9	21.1	21.5				F5	19.25	20.025	21.075	21.875	22.525	22.85	22.875	23.625
	D1	2	18	19.3	19.9	20	20.9	21.7	22.1	21.7				D3	18.2875	19.325	20.525	20.8687	21.425	22.2312	22.5187	22.7125
	OFF 2	3	17.9	19.7	19	19.7	20.4	21.8	23	22				F1	18.4	18.55	19.9	20.375	21.4	21.7	21.925	22.25
		4	17.5	17.7	18.9	19.2	19.6	20	20.8	20.4
				Cage activation
	BALB/c		Weight (g)	2015-09-25	2015-10-01	2015-10-08	2015-10-15	2015-10-22	2015-10-29	2015-11-05
	Posit. Rec	Mouse n°	Arrival	Week 1	Week 2	Week 3	Week 4	Week 5	Week 6	Week 7
		1	19.1	18.9	19.6	20.5	20.3	20.4	21.1	21.1
	F9	2	17.4	18.4	19.4	19.6	19.3	20.4	20.1	20.8
	ON 2	3	18.1	18.7	19.3	19.7	21.1	21.1	21.1	22.5
		4	19.5	18.9	19.9	21.5	21.3	21.7	22.2	22.9
		1	17.7	18.8	20.5	20.7	21.5	22.5	22.5	22.8
	D7	2	17.1	18.6	19.7	19.8	20	20.8	20.6	20.8
	ON 2	3	17.9	19.3	19.8	20.1	20.9	21.1	21.4	22.2
		4	17.9	20.4	22.1	22.3	23.3	23.7	23.9	24.2
		1	18	19.2	20.7	21.6	22.5	22.5	22.5	24.1
	F5	2	20.3	21.3	21.9	23.2	23.3	24.5	24.1	24.5
	ON 2	3	20.4	19.6	21.3	21.8	22.5	22.3	22.7	23.6
		4	18.3	20	20.4	20.9	21.8	22.1	22.2	22.3
		1	18.35	19.2	20.3	20.575	21	21.525	21.775	21.95
	D3	2	17.3	19.3	20.4	20.8	21.6	22.2	22.9	23.2
	ON 2	3	18.2	19.7	20.7	20.6	20.9	22	21.8	22.1
		4	19.3	19.1	20.7	21.5	22.2	23.2	23.6	23.6
		1	17.4	18.6	19.7	20	21.1	21.5	22.2	22
	F1	2	19.5	17.8	19.4	19	20.3	20.7	21	21.6
	ON 2	3	18	18.5	19.8	20.3	21.1	21.9	21.5	21.8
		4	18.7	19.3	20.7	22.2	23.1	22.7	23	23.6

## Sheet: C57BL6 H2O & FOOD
	H2O	Cage activation										FOOD	Cage activation
	C57BL/6	2015-09-18	2015-09-24	2015-10-01	2015-10-08	2015-10-15	2015-10-22	2015-10-29				C57BL/6	2015-09-18	2015-09-24	2015-10-01	2015-10-08	2015-10-15	2015-10-22	2015-10-29
	OFF	Week 0	Week 1	Week 2	Week 3	Week 4	Week 5	Week 6				OFF	Week 0	Week 1	Week 2	Week 3	Week 4	Week 5	Week 6
	E10	90.5	93.6	85.9	88	100	98.9	94.7				E10	71.9	68.3	70.8	68.6	90.1	81.7	80.1
	C8	81.4	90.8	80.7	87.8	100.1	89.4	88.7				C8	73.5	67.7	67.1	69.2	86.3	75	77.3
	E6	90.5	89.8	81.7	96.5	101.4	98.8	96.3				E6	77.6	71.6	65.6	68.2	82.1	82.3	77.8
	C4	82.1	79.1	73	75.8	85.1	86.5	85.3				C4	77.4	66.4	66.2	67.8	81.7	77.5	76.2
	E2	91.5	99.4	94	114.8	112.7	111.8	107.5				E2	82	71.1	70	72.3	92	83.6	82.4
	H2O	Cage activation										FOOD	Cage activation
	C57BL/6	2015-09-18	2015-09-24	2015-10-01	2015-10-08	2015-10-15	2015-10-22	2015-10-29				C57BL/6	2015-09-18	2015-09-24	2015-10-01	2015-10-08	2015-10-15	2015-10-22	2015-10-29
	ON	Week 0	Week 1	Week 2	Week 3	Week 4	Week 5	Week 6				ON	Week 0	Week 1	Week 2	Week 3	Week 4	Week 5	Week 6
	C10	76.2	86.1	74.8	79.7	92.4	82.9	81.2				C10	66.9	62.1	74.5	64.1	79.3	70.6	68.9
	E8	87.4	88.8	80.7	81.6	96.1	97.6	92.6				E8	73.2	78.3	66.5	63.8	81.4	80.2	77.5
	C6	87.5	90.1	77.9	82.2	91.3	86.4	86.4				C6	72.6	71.9	65.6	67.9	85.5	83.6	81.7
	E4	84.2	92.6	98	111	117.1	116.2	117.3				E4	73	70.6	69.5	75.5	90.2	82.3	82.2
	C2	95.4	96.9	93.4	99.6	112.6	103.6	107.1				C2	79	71.2	71.7	78.1	94.4	83.4	88.9

## Sheet: BALBc H2O & FOOD
	H2O	Cage activation										FOOD	Cage activation
	BALB/c	2015-09-25	2015-10-01	2015-10-08	2015-10-15	2015-10-22	2015-10-29	2015-11-05				BALB/c	2015-09-25	2015-10-01	2015-10-08	2015-10-15	2015-10-22	2015-10-29	2015-11-05
	OFF	Week 0	Week 1	Week 2	Week 3	Week 4	Week 5	Week 6				OFF	Week 0	Week 1	Week 2	Week 3	Week 4	Week 5	Week 6
	D9	73.8	72.2	84.2	71.8	72.1	66.1	62.3				D9	88.1	71.6	83.5	88.3	85.8	75.5	79.6
	F7	71.6	74.5	86.9	77.7	75.1	69	72.1				F7	82.3	68.4	79.8	86.8	77.3	75.3	72.5
	D5	68.8	66.4	74.5	70.8	69.2	64	64.4				D5	85.1	71.4	83.3	86.7	76.2	76.2	77.5
	F3	67.4	71.1	82.9	71.1	72.1	65.7	66.2				F3	83.5	76.7	89.5	90.8	82.6	74.7	79.3
	D1	65.7	67	78.2	70.5	70.5	65.5	61.3				D1	84.7	75.8	88.4	83.4	79.9	77	74.8
	H2O	Cage activation										FOOD	Cage activation
	BALB/c	2015-09-25	2015-10-01	2015-10-08	2015-10-15	2015-10-22	2015-10-29	2015-11-05				BALB/c	2015-09-25	2015-10-01	2015-10-08	2015-10-15	2015-10-22	2015-10-29	2015-11-05
	ON	Week 0	Week 1	Week 2	Week 3	Week 4	Week 5	Week 6				ON	Week 0	Week 1	Week 2	Week 3	Week 4	Week 5	Week 6
	F9	68.5	69	79.9	73.7	68.6	63.5	61				F9	82.1	68.6	80	87.8	77.6	73.4	77.1
	D7	68.1	74.5	86.9	73.4	68	62.7	65.4				D7	87.5	72.4	84.5	86.8	74.4	71.9	72.8
	F5	70.5	71.4	83.3	78.2	73.9	65.4	69.1				F5	88.5	75	87.5	96.1	88	80.6	82
	D3	71.8	66.9	78	71.5	68.3	60.5	59.5				D3	84.3	70.4	82.1	80.4	69.6	66.2	65.7
	F1	69.7	74.6	87	80.6	81.7	70.6	73.9				F1	79.8	75.8	88.4	90.2	80.5	73.1	81

## Sheet: inj.W.-barb.score-Whis.tri C57 
	C57BL/6
	Score:		Present/Absent= P or A				Head zone= H Middle zone= M Tail zone= T				Cage Activation 18/09/2015
						2015-09-22			2015-09-16			2015-09-21			2015-09-29			2015-10-06			2015-10-14			2015-10-21			2015-10-28
	Cage	Mouse n°	Inj.Wounds	Barb. Score		Whis. Trimm			Position in the cage			Position in the cage			Position in the cage			Position in the cage			Position in the cage			Position in the cage			Position in the cage
		1	A	A					P,P,P,P				P,P,P,P		P,P,P			P,P			P,P,P	P		P,P,P,P
	E10	2	A	A														P
	OFF 1	3	A	A												P											P,P	P,P
		4	A	A															P
	Cage	Mouse n°	Inj.Wounds	Barb. Score		Whis. Trimm			Position in the cage			Position in the cage			Position in the cage			Position in the cage			Position in the cage			Position in the cage			Position in the cage
		1	A	A					P,P,P,P			P,P,P,P			P,P,P,P									P,P	P,P		P,P,P,P
	C 8	2	A	A
	OFF 1	3	A	A														P	P			P,P,P,P
		4	A	A														P	P
	Cage	Mouse n°	Inj.Wounds	Barb. Score		Whis. Trimm			Position in the cage			Position in the cage			Position in the cage			Position in the cage			Position in the cage			Position in the cage			Position in the cage
		1	A	A						P,P,P,P			P,P,P,P		P,P,P,P			P,P,P,P				P,P,P			P,P,P,P			P,P,P,P
	E 6	2	A	A
	OFF 1	3	A	A																		P
		4	A	A
	Cage	Mouse n°	Inj.Wounds	Barb. Score		Whis. Trimm			Position in the cage			Position in the cage			Position in the cage			Position in the cage			Position in the cage			Position in the cage			Position in the cage
		1	A	A						P,P,P,P		P				P,P,P,P			P,P,P,P					P,P	P,P		P,P,P,P
	C 4	2	A	A
	OFF 1	3	A	A								P,P	P								P,P	P,P
		4	A	A
	Cage	Mouse n°	Inj.Wounds	Barb. Score		Whis. Trimm			Position in the cage			Position in the cage			Position in the cage			Position in the cage			Position in the cage			Position in the cage			Position in the cage
		1	A	A						P,P,P,P			P,P,P,P			P,P,P,P		P,P,P				P		P,P	P,P		P,P,P,P
	E 2	2	A	A
	OFF 1	3	A	A														P
		4	A	A																	P,P,P,P
	Cage	Mouse n°	Inj.Wounds	Barb. Score		Whis. Trimm			Position in the cage			Position in the cage			Position in the cage			Position in the cage			Position in the cage			Position in the cage			Position in the cage
		1	A	A					P,P,P,P			P,P,P,P			P,P,P,P			P	P		P,P,P,P			P,P,P,P			P,P	P,P
	C 10	2	A	A														P	P
	ON 1	3	A	A
		4	A	A
	Cage	Mouse n°	Inj.Wounds	Barb. Score		Whis. Trimm			Position in the cage			Position in the cage			Position in the cage			Position in the cage			Position in the cage			Position in the cage			Position in the cage
		1	A	A					P,P,P,P			P,P,P,P			P,P,P,P			P,P,P,P			P,P,P,P			P,P,P			P,P,P,P
	E 8	2	A	A
	ON 1	3	A	A
		4	A	A																					P
	Cage	Mouse n°	Inj.Wounds	Barb. Score		Whis. Trimm			Position in the cage			Position in the cage			Position in the cage			Position in the cage			Position in the cage			Position in the cage			Position in the cage
		1	A	A					P,P,P,P			P	P			P,P,P,P			P,P,P,P					P,P	P,P		P,P,P,P
	C 6	2	A	A
	ON 1	3	A	A								P	P									P,P,P,P
		4	A	A
	Cage	Mouse n°	Inj.Wounds	Barb. Score		Whis. Trimm			Position in the cage			Position in the cage			Position in the cage			Position in the cage			Position in the cage			Position in the cage			Position in the cage
		1	A	A						P,P						P,P,P,P			P,P,P,P			P,P,P,P			P,P		P,P,P,P
	E 4	2	A	A
	ON 1	3	A	A					P	P		P,P,P,P													P,P
		4	A	A
	Cage	Mouse n°	Inj.Wounds	Barb. Score		Whis. Trimm			Position in the cage			Position in the cage			Position in the cage			Position in the cage			Position in the cage			Position in the cage			Position in the cage
		1	A	A						P,P,P,P									P			P,P,P,P			P,P,P,P			P,P,P,P
	C 2	2	A	A														P	P
	ON 1	3	A	A									P,P,P,P			P,P,P,P			P
		4	A	A

## Sheet: inj.W.-barb.score-Whis.tri Balb
																											Position in the cage
	BALB/c																									Front	1	3
	Score:		Present/Absent= P or A				Head zone= H Middle zone= M Tail zone= T																			Back	2	4
						2015-10-20				2015-09-21			2015-09-28			2015-10-06			2015-10-14			2015-10-21			2015-10-28
	Cage	Mouse n°	Inj.Wounds	Barb. Score		Whis. Trimm				Position in the cage			Position in the cage			Position in the cage			Position in the cage			Position in the cage			Position in the cage
		1	A	A					Front		P,P,P,P						P,P,P
	D9	2	A	A
	OFF 2	3	A	A					Back					P,P,P,P						P,P,P,P		P,P,P,P				P,P,P,P
		4	A	A												P
	Cage	Mouse n°	Inj.Wounds	Barb. Score		Whis. Trimm				Position in the cage			Position in the cage			Position in the cage			Position in the cage			Position in the cage			Position in the cage
		1	A	A					Front
	F7	2	A	A																					P
	OFF 2	3	A	A					Back		P,P,P,P		P	P			P,P,P,P			P,P,P,P		P,P,P,P				P,P,P
		4	A	A									P	P
	Cage	Mouse n°	Inj.Wounds	Barb. Score		Whis. Trimm				Position in the cage			Position in the cage			Position in the cage			Position in the cage			Position in the cage			Position in the cage
		1	A	A					Front		P,P,P,P					P,P,P
	D5	2	A	A																					P
	OFF 2	3	A	A					Back					P,P,P,P			P			P,P,P,P		P,P,P,P				P,P,P
		4	A	A
	Cage	Mouse n°	Inj.Wounds	Barb. Score		Whis. Trimm				Position in the cage			Position in the cage			Position in the cage			Position in the cage			Position in the cage			Position in the cage
		1	A	A					Front					P,P,P,P		P,P,P,P
	F3	2	A	A
	OFF 2	3	A	A					Back	P,P,P,P										P,P,P,P		P,P	P,P			P,P,P,P
		4	A	A
	Cage	Mouse n°	Inj.Wounds	Barb. Score		Whis. Trimm				Position in the cage			Position in the cage			Position in the cage			Position in the cage			Position in the cage			Position in the cage
		1	A	A					Front		P,P,P,P					P,P,P,P
	D1	2	A	A									P	P
	OFF 2	3	P	H					Back				P	P					P,P,P,P			P,P,P,P			P,P	P,P
		4	A	A
	Cage	Mouse n°	Inj.Wounds	Barb. Score		Whis. Trimm				Position in the cage			Position in the cage			Position in the cage			Position in the cage			Position in the cage			Position in the cage
		1	A	A					Front							P,P,P,P
	F9	2	A	A
	ON 2	3	A	A					Back		P,P,P,P			P,P,P,P						P,P,P,P		P,P	P,P			P,P,P,P
		4	A	A
	Cage	Mouse n°	Inj.Wounds	Barb. Score		Whis. Trimm				Position in the cage			Position in the cage			Position in the cage			Position in the cage			Position in the cage			Position in the cage
		1	A	A					Front							P,P	P
	D7	2	A	A									P	P
	ON 2	3	A	A					Back		P,P,P,P		P	P						P,P,P,P		P,P,P,P				P,P,P,P
		4	A	A													P
	Cage	Mouse n°	Inj.Wounds	Barb. Score		Whis. Trimm				Position in the cage			Position in the cage			Position in the cage			Position in the cage			Position in the cage			Position in the cage
		1	A	A					Front	P,P,P,P
	F5	2	A	A									P	P
	ON 2	3	A	A					Back				P	P		P	P,P		P,P	P,P		P,P	P,P		P,P	P,P
		4	A	A													P
	Cage	Mouse n°	Inj.Wounds	Barb. Score		Whis. Trimm				Position in the cage			Position in the cage			Position in the cage			Position in the cage			Position in the cage			Position in the cage
		1	A	A					Front		P,P,P			P,P,P,P		P,P,P,P				P,P,P,P			P,P,P,P		P,P	P,P
	D3	2	A	A
	ON 2	3	A	A					Back	P
		4	A	A
	Cage	Mouse n°	Inj.Wounds	Barb. Score		Whis. Trimm				Position in the cage			Position in the cage			Position in the cage			Position in the cage			Position in the cage			Position in the cage
		1	A	A					Front		P,P,P,P			P,P,P,P		P,P	P
	F1	2	A	A
	ON 2	3	A	A					Back											P,P,P,P		P,P	P,P		P	P,P,P
		4	A	A													P

## Sheet: C57BL Open Field
	C57BL/6		Latency to leave 1st square (s)	Latency to reach the corner (s)	Time in Central zone (s)	Time in Ext. Zone (s)	Rears on the wall	Rears on itselfs	Total Rearings	Internal Crossings	External Crossings	Total Crossings
		1	0.82	4	11.47	288.53	17	1	18	22	122	144
	E 10	2	1.09	2.37	39.13	260.87	23	1	24	46	114	160
	OFF 1	3	6.13	13.35	64.58	235.42	16	2	18	55	98	153
		4	4.03	14.85	99.87	200.13	20	10	30	67	110	177
		1	6.63	10.68	49.28	250.72	28	0	28	38	102	140
	C 8	2	0.82	2.41	49.53	250.47	20	1	21	40	120	160
	OFF 1	3	2.72	7.22	60.72	239.28	24	8	32	55	115	170
		4	5.25	7.44	50.82	249.18	23	6	29	44	113	157
		1	0.68	9.78	28.22	271.78	28	0	28	39	138	177
	E 6	2	7.41	10.25	45.18	254.82	17	1	18	40	69	109
	OFF 1	3	6.22	12.75	29.82	270.18	28	2	30	26	99	125
		4	2.72	4.97	37.44	262.56	26	6	32	40	120	160
		1	4.13	8.68	60.91	239.09	25	5	30	67	152	219
	C 4	2	5.44	18.53	49.37	250.63	22	4	26	45	113	158
	OFF 1	3	9.35	17.41	41.35	258.65	19	0	19	18	86	104
		4	3.09	6.82	40.87	259.13	40	12	52	54	133	187
		1	5.35	9.82	19.5	280.5	14	0	14	18	73	91
	E 2	2	3.25	7.44	36.59	263.41	27	3	30	38	193	231
	OFF 1	3	5.72	11.66	76.91	223.09	22	11	33	38	119	157
		4	4.41	16.82	100.91	199.09	15	4	19	46	112	158
	C57BL/6		Latency to leave 1st square (s)	Latency to reach the corner (s)	Time in Central zone (s)	Time in Ext. Zone (s)	Rears on the wall	Rears on itselfs	Total Rearings	Internal Crossings	External Crossings	Total Crossings
		1	0.75	6.72	24.75	275.25	19	0	19	37	126	163
	C 10	2	0.5	7.87	86.41	213.59	11	1	12	38	79	117
	ON 1	3	0.94	5.47	28.09	271.91	25	3	28	58	147	205
		4	2.18	15.18	42.47	257.53	24	5	29	46	133	179
		1	3.78	6.32	42.75	257.25	18	4	22	23	66	89
	E 8	2	0.56	14.78	32.16	267.84	26	3	29	45	126	171
	ON 1	3	6.47	12.53	21.41	278.59	20	1	21	15	72	87
		4	6.06	17.13	108.5	191.5	18	8	26	60	80	140
		1	0.63	5.97	26.32	273.68	36	0	36	52	145	197
	C 6	2	3.44	5.56	56.28	243.72	37	2	39	49	127	176
	ON 1	3	2.16	4.94	80.85	219.15	19	6	25	48	84	132
		4	4.75	15.66	40.63	259.37	21	0	21	54	114	168
		1	6.47	10.87	42.44	257.56	19	1	20	47	105	152
	E 4	2	1.91	12.35	34	266	21	0	21	30	125	155
	ON 1	3	5.5	19.85	45.56	254.44	23	2	25	37	115	152
		4	2.97	6.53	54.91	245.09	39	5	44	57	142	199
		1	2.09	4.03	25.87	274.13	30	0	30	38	161	199
	C 2	2	2.41	40.28	84.91	215.09	16	12	28	39	67	106
	ON 1	3	3.94	10.22	60.44	239.56	22	8	30	61	116	177
		4	6.25	13.87	71.66	228.34	27	4	31	44	97	141

## Sheet: BALBc Open Field
	BALB/c		Latency to leave 1st square (s)	Latency to reach the corner (s)	Time in Central zone (s)	Time in Ext. Zone (s)	Rears on the wall	Rears on itselfs	Total Rearings	Internal Crossings	External Crossings	Total Crossings
		1	42.68	51	53.32	246.68	8	0	8	3	25	28
	D9	2	2.82	300	300	0	0	0	0	13	0	13
	OFF 2	3	6.72	300	286.37	13.63	0	0	0	17	1	18
		4	0.53	17.87	262.44	37.56	0	1	1	18	15	33
		1	0.56	4.16	35.63	264.37	18	2	20	28	46	74
	F7	2	0.56	26.16	29.63	270.37	44	5	49	23	127	150
	OFF 2	3	0.85	33.09	107.72	192.28	14	2	16	70	93	163
		4	0.41	16.59	55.22	244.78	13	1	14	31	65	96
		1	27.03	48.68	38.97	261.03	8	1	9	5	40	45
	D5	2	0.59	20.16	19.13	280.87	4	0	4	1	43	44
	OFF 2	3	1.47	47.06	98.75	201.25	15	9	24	36	53	89
		4	54.23	60.47	56.78	243.22	2	0	2	2	48	50
		1	9.72	23.32	37.16	262.84	5	0	5	11	42	53
	F3	2	14.91	30.66	15.5	284.5	4	0	4	1	40	41
	OFF 2	3	0.44	89.41	146.41	153.59	4	0	4	16	19	35
		4	45.82	52.32	99.94	200.06	0	0	0	7	24	31
		1	0.97	2.91	12.32	287.68	8	2	10	12	50	62
	D1	2	0.97	21.5	69.82	230.18	16	2	18	40	72	112
	OFF 2	3	114.91	300	300	0	0	0	0	1	0	1
		4	32.28	84.91	83.85	216.15	7	0	7	1	13	14
	BALB/c		Latency to leave the 1st square (s)	Latency to reach the corner (s)	Time in Central zone (s)	Time in Ext. Zone (s)	Rears on the wall	Rears on itselfs	Total Rearings	Internal Crossings	External Crossings	Total Crossings
		1	0.68	82	106.82	193.18	25	10	35	44	76	120
	F9	2	33.82	300	300	0	0	0	0	10	0	10
	ON 2	3	0.78	45.53	136.44	163.56	15	1	16	44	54	98
		4	3.75	73.13	104.18	195.82	17	13	30	55	55	110
		1	2.16	11.03	16.66	283.34	20	0	20	28	86	114
	D7	2	24.63	78.91	137.5	162.5	3	2	5	26	32	58
	ON 2	3	4.63	7.25	52.13	247.87	28	4	32	51	106	157
		4	12.82	300	298.75	1.25	0	0	0	11	1	12
		1	0.44	48.25	119.32	180.68	17	3	20	62	49	111
	F5	2	0.41	15.78	33.16	266.84	21	0	21	9	51	60
	ON 2	3	0.44	1.85	13.66	286.34	5	1	6	4	18	22
		4	2.16	64.16	86.18	213.82	27	16	43	52	88	140
		1	0.47	2.75	29.25	270.75	0	0	0	3	7	10
	D3	2	0.41	6.09	7	293	15	0	15	3	98	101
	ON 2	3	3.82	13.37	66.25	233.75	25	1	26	46	77	123
		4	82.8	82.16	114.66	185.34	16	2	18	16	54	70
		1	6.59	60.25	65.47	234.53	6	1	7	13	12	25
	F1	2	0.82	63.75	42.03	257.97	4	0	4	4	11	15
	ON 2	3	2.18	196.87	197.41	102.59	3	0	3	16	16	32
		4	16.94	30.87	169.59	130.41	0	0	0	33	27	60

## Sheet: C57BL Object Recognition
						1	1		2	2					Excluded: mice had to investigate both objects in both phases of the test to meet inclusion criterion.
	Cage	Mouse	O.F. Total Crossings	O.F. Time in Central Zone		Glass Vial	Glass Vial		Glass Vial	Black Plastic cylinder	Time spent on Novel Object	Time spent on Familiar Object	D.I. (Discrimination Index)
			Number	Number		Time (s)	Time (s)		Time (s)	Time (s)	%	%
		1	144	11.47		10.06	25.05		13.5	23.75	63.7584	36.2416	0.275168
	E 10	2	160	39.13		28.88	42.91		15.78	24.15	60.4808	39.5192	0.209617
	OFF 1	3	153	64.58		25.77	18.82		34.92	23.68	40.4096	59.5904	-0.191809
		4	177	99.87		45.1	39.53		15.66	37.6	70.5971	29.4029	0.411941
		1	140	49.28		1.09	2.78		0.47	0.3	38.961	61.039	-0.220779
	C 8	2	160	49.53		5.5	4.35		2.31	7.66	76.8305	23.1695	0.53661
	OFF 1	3	170	60.72		6.78	6.75		3.5	8.69	71.2879	28.7121	0.425759
		4	157	50.82		6.78	6.32		2.86	11.25	79.7307	20.2693	0.594614
		1	177	28.22		15.16	28.44		12.13	18.89	60.8962	39.1038	0.217924
	E 6	2	109	45.18		18.92	18.72		12.34	15.03	54.9141	45.0859	0.0982828
	OFF 1	3	125	29.82		18.32	27.06		23.58	30.09	56.0648	43.9352	0.121297
		4	160	37.44		9.01	9.06		32.72	29.46	47.3786	52.6214	-0.0524284
		1	219	60.91		8.28	9.35		1.88	5.47	74.4218	25.5782	0.488435
	C 4	2	158	49.37		9.63	6.5		8.16	9.47	53.7153	46.2847	0.0743052
	OFF 1	3	104	41.35		8.48	8.88		11.18	42.11	79.0205	20.9795	0.580409
		4	187	40.87		30.94	29.14		12.56	26.54	67.8772	32.1228	0.357545
		1	91	19.5		12.42	5.35		4.78	2.09	30.4221	69.5779	-0.391557
	E 2	2	231	36.59		10.26	17.06		20.09	15.48	43.5198	56.4802	-0.129604
	OFF 1	3	157	76.91		16.56	26.28		18.27	20.12	52.4095	47.5905	0.0481896
		4	158	100.91		41.19	51.82		33	25.17	43.2697	56.7303	-0.134605
	Cage	Mouse	O.F. Total Crossings	O.F. Time in Central Zone		Glass Vial	Glass Vial		Glass Vial	Black Plastic cylinder	Time spent on Novel Object	Time spent on Familiar Object	D.I. (Discrimination Index)
			Number	Number		Time (s)	Time (s)		Time (s)	Time (s)	%	%
		1	163	24.75		14.88	28.29		7.59	7.54	49.8348	50.1652	-0.00330469
	C 10	2	117	86.41		14.28	16.09		7.16	8.13	53.172	46.828	0.0634402
	ON 1	3	205	28.09		42.54	30.87		26.46	23.25	46.7713	53.2287	-0.0645745
		4	179	42.47		28.15	27.72		17.63	34.17	65.9653	34.0347	0.319305
		1	89	42.75		14.02	6.03		9.76	24.41	71.4369	28.5631	0.428739
	E 8	2	171	32.16		4.68	2.72		2.25	5.37	70.4724	29.5276	0.409449
	ON 1	3	87	21.41		9.26	4.28		0.9	1.37	60.3524	39.6476	0.207048
		4	140	108.5		11.96	3.5		29.56	30	50.3694	49.6306	0.00738751
		1	197	26.32		16.87	14.82		36.54	21.22	36.7382	63.2618	-0.265235
	C 6	2	176	56.28		38.46	49.16		33.24	24.44	42.3717	57.6283	-0.152566
	ON 1	3	132	80.85		11.32	15		6.82	7.35	51.8701	48.1299	0.037403
		4	168	40.63		28.71	46.25		30.18	39.77	56.8549	43.1451	0.137098
		1	152	42.44		35.83	20.85		17.72	18.59	51.198	48.802	0.0239603
	E 4	2	155	34		17.75	17.03		13.66	12.85	48.4723	51.5277	-0.0305545
	ON 1	3	152	45.56		29.93	39.66		19.22	18.32	48.8013	51.1987	-0.0239744
		4	199	54.91		28.14	26.53		24.25	23.2	48.8936	51.1064	-0.0221286
		1	199	25.87		7.86	15.35		7.82	3.27	29.486	70.514	-0.41028
	C 2	2	106	84.91		28.56	35		14.58	18.44	55.8449	44.1551	0.116899
	ON 1	3	177	60.44		24.56	19.72		21.87	18.04	45.2017	54.7983	-0.0959659
		4	141	71.66		54.18	22.37		15.41	19.22	55.501	44.499	0.11002

## Sheet: BALBc Object Recognition
						1	1		2	2						Excluded: mice had to investigate both objects in both phases of the test to meet inclusion criterion.
	Cage	Mouse	O.F. Total Crossings	O.F. Time in Central Zone		Glass Vial	Glass Vial		Glass Vial	Black Plastic cylinder	Time spent on Novel Object	Time spent on Familiar Object	D.I. (Discrimination Index)
			Number	Number		Time (s)	Time (s)		Time (s)	Time (s)	%	%
		1	28	53.32		1.47	1.5		2	0.71	26.1993	73.8007	-0.476015
	Gabbia I	2	13	300		55.09	5.22		45.98	0	0	100	-1
	OFF	3	18	286.37		58.12	1.72		18.48	0	0	100	-1
		4	33	262.44		57.24	1.39		21.66	3.33	13.3253	86.6747	-0.733493
		1	74	35.63		0.54	1.09		0.62	7.35	92.2208	7.77917	0.844417
	Gabbia IV	2	150	29.63		1.98	9		3.82	7.14	65.146	34.854	0.30292
	OFF	3	163	107.72		4.94	8.5		7.5	4.13	35.5116	64.4884	-0.289768
		4	96	55.22		31.23	14.56		5.56	8.3	59.8846	40.1154	0.197691
		1	45	38.97		0	0		0.48	0	0	100	-1
	Gabbia V	2	44	19.13		0.6	2.56		0.46	0.56	54.902	45.098	0.0980392
	OFF	3	89	98.75		0.46	1.01		0	0
		4	50	56.78		7.29	0		2.47	13.96	84.9665	15.0335	0.69933
		1	53	37.16		3.59	2.32		0.32	0.72	69.2308	30.7692	0.384615
	Gabbia VIII	2	41	15.5		13	0.32		11.41	19.26	62.7975	37.2025	0.25595
	OFF	3	35	146.41		4.97	1.25		4.16	9.74	70.0719	29.9281	0.401439
		4	31	99.94		0	0.25		8.69	8	47.9329	52.0671	-0.0413421
		1	62	12.32		5.06	3.28		1.56	0	0	100	-1
	Gabbia IX	2	112	69.82		5.82	3.13		3.97	9.17	69.7869	30.2131	0.395738
	OFF	3	1	300		13.78	0		0	48.86	100	0	1
		4	14	83.85		0	2.25		5.78	23.22	80.069	19.931	0.601379
	Cage	Mouse	Open Field Total Crossings	Open Field Time in Central Zone		Glass Vial	Glass Vial		Glass Vial	Black Plastic cylinder	Time spent on Novel Object	Time spent on Familiar Object	D.I. (Discrimination Index)
			Number	Number		Time (s)	Time (s)		Time (s)	Time (s)	%	%
		1	120	106.82		34.21	21.13		18.28	31.37	63.1823	36.8177	0.263646
	Gabbia II	2	10	300		0.61	0.97		24.38	0	0	100	-1
	ON	3	98	136.44		23.75	3.87		4.41	14.36	76.5051	23.4949	0.530101
		4	110	104.18		2.81	0.59		4.41	12.37	73.7187	26.2813	0.474374
		1	114	16.66		3.87	2.16		3.18	9.75	75.406	24.594	0.508121
	Gabbia III	2	58	137.5		0	0.32		4.72	0	0	100	-1
	ON	3	157	52.13		2.47	1.59		1.53	1.26	45.1613	54.8387	-0.0967742
		4	12	298.75		34.14	35		38.94	45.6	53.939	46.061	0.0787793
		1	111	119.32		14.19	9.5		6.82	11.9	63.5684	36.4316	0.271368
	Gabbia VI	2	60	33.16		6.01	12.03		18.65	12.28	39.7026	60.2974	-0.205949
	ON	3	22	13.66		0	0.25		0	0.25	100	0	1
		4	140	86.18		21.1	24.5		23.68	26.95	53.2293	46.7707	0.0645862
		1	10	29.25		4.35	0		0	0.72	100	0	1
	Gabbia VII	2	101	7		6.01	0.78		0	0.97	100	0	1
	ON	3	123	66.25		0	1.66		0.28	12.28	97.7707	2.2293	0.955414
		4	70	114.25		21.1	7.78		4.47	3.72	45.4212	54.5788	-0.0915751
		1	25	65.47		1.76	0.25		0.4	0.59	59.596	40.404	0.191919
	Gabbia X	2	15	42.03		0.99	0.68		6.93	10.22	59.5918	40.4082	0.191837
	ON	3	32	197.41		0.28	6.56		0	1.18	100	0	1
		4	60	169.59		5.35	29.66		31.72	39.85	55.6798	44.3202	0.113595
